# Supplementary material for: Acceptability and feasibility of pre-exposure prophylaxis for bacterial STIs: a systematic review
Source: PLoS One. 2025 Feb 6;20(2):e0317669. doi: 10.1371/journal.pone.0317669 (PMC11801728; doi:10.1371/journal.pone.0317669)
Supplement: S4 Table — (XLSX) [file pone.0317669.s004.xlsx]

## Sheet: MMAT checklist
		SCREENING QUESTIONS		1. QUALITATIVE STUDIES					4. QUANTITATIVE DESCRIPTIVE STUDIES					5. MIXED METHODS STUDIES					COMMENTS
First author	Year	S1. Are there clear research questions?	S2. Do the collected data allow to address the research questions?	1.1. Is the qualitative approach appropriate to answer the research question?	1.2. Are the qualitative data collection methods adequate to address the research question?	1.3. Are the findings adequately derived from the data?	1.4. Is the interpretation of results sufficiently substantiated by data?	1.5. Is there coherence between qualitative data sources, collection, analysis and interpretation?	4.1. Is the sampling strategy relevant to address the research question?	4.2. Is the sample representative of the target population?	4.3. Are the measurements appropriate?	4.4. Is the risk of nonresponse bias low?	4.5. Is the statistical analysis appropriate to answer the research question?	5.1. Is there an adequate rationale for using a mixed methods design to address the research question?	5.2. Are the different components of the study effectively integrated to answer the research question?	5.3. Are the outputs of the integration of qualitative and quantitative components adequately interpreted?	5.4. Are divergences and inconsistencies between quantitative and qualitative results adequately addressed?	5.5. Do the different components of the study adhere to the quality criteria of each tradition of the methods involved?
Arapali	2023	Yes	Yes						Yes	Can't tell	Yes	Can't tell	Yes
Fusca	2020	Yes	Yes						Yes	Can't tell	Yes	Can't tell	Yes
Horn	2020	Yes	Yes	Yes	Yes	Can't tell	Yes	Yes
Nath	2019	Yes	Yes	Yes	Yes	Can't tell	Yes	Yes											The primary research question was to explore syphilis-related knowdledge and attitudes around biomedical prevention.
Park	2021	Yes	Yes						Yes	No	Yes	No	Yes						The recruitment process is described but still largely unclear including response rates for clinicians.
Stahlman	2015	Yes	Yes	Yes	Yes	Can't tell	Yes	Yes
Wilson	2011	Yes	Yes	Yes	Yes	Can't tell	Yes	Yes	Can't tell	Can't tell	Yes	Can't tell	Yes	Yes	Yes	Yes	Yes	Yes	Recruitment strategy for survey is unclear.
Zhang	2022	Yes	Yes						Yes	Can't tell	Yes	Can't tell	Yes
